# Supplementary material for: Characterization of commercial poultry farms in Mexico: Towards a better understanding of biosecurity practices and antibiotic usage patterns
Source: PLoS One. 2020 Dec 1;15(12):e0242354. doi: 10.1371/journal.pone.0242354 (PMC7707464; doi:10.1371/journal.pone.0242354)
Supplement: S1 Data — (CSV) [file pone.0242354.s003.csv]

farm_id	state	farm_type	house_type	flock_purp	n_houses	n_birdsphouse	other_birds	meleagris	gallus	anas	other_species	sheep	goat	cows	pigs	accomodation	litter_material	litter_clean	house_clean	san_empty	time_empty	spec_breed	age_sep	sex_sep	feed_origine	sanitary_status	antibio_use	doxycycline	enrofloxacin	tylosin	fosfomycin	penicillin	sulphonamides	all_inout	clothes_exclu	hygiene	plague	mort_manage	n_workers	zoonosis_awareness	perimeter_fence	footbath	hand_washing	protective_equipment	neighboring_farms_less3km
13	A	commercial	open	broiler	2	1000	no	no	no	no	no	no	no	no	no	litter	sawdust	yes	yes	yes	> 1,1 weeks	yes	yes	yes	industrialized	healthy	yes	no	no	yes	no	no	no	yes	no	no	yes	cremation	2	yes	yes	no	no	no	backyard
14	A	commercial	open	broiler	2	1000	no	no	no	no	no	no	no	no	no	litter	sawdust	yes	yes	yes	> 1,1 weeks	yes	yes	yes	industrialized	healthy	no	no	no	yes	no	no	no	yes	no	no	yes	cremation	2	yes	yes	no	no	no	backyard
15	A	commercial	open	layer	4	2000	no	no	no	no	no	no	no	no	no	cage	cage	no	yes	yes	> 1,1 weeks	yes	yes	yes	industrialized	healthy	yes	yes	no	no	no	no	no	yes	no	no	yes	cremation	2	yes	yes	no	no	no	backyard
30	B	commercial	controlled	broiler	14	24000	no	no	no	no	no	no	no	no	no	litter	sawdust	yes	yes	yes	> 1,1 weeks	yes	yes	yes	industrialized	healthy	no	no	no	no	no	no	no	yes	yes	yes	yes	cremation	4	yes	yes	yes	no	yes	commercial
31	B	commercial	controlled	broiler	14	24000	no	no	no	no	no	no	no	no	no	litter	sawdust	yes	yes	yes	> 1,1 weeks	yes	yes	yes	industrialized	healthy	no	no	no	no	no	no	no	yes	yes	yes	yes	cremation	4	yes	yes	yes	no	yes	commercial
32	B	commercial	controlled	broiler	16	25000	no	no	no	no	no	no	no	no	no	litter	sawdust	yes	yes	yes	> 1,1 weeks	yes	yes	yes	industrialized	healthy	no	no	no	no	no	no	no	yes	yes	yes	yes	cremation	4	yes	yes	yes	no	yes	no
33	B	commercial	controlled	broiler	16	25000	no	no	no	no	no	no	no	no	no	litter	sawdust	yes	yes	yes	> 1,1 weeks	yes	yes	yes	industrialized	healthy	no	no	no	no	no	no	no	yes	yes	yes	yes	cremation	4	yes	yes	yes	no	yes	no
34	B	commercial	controlled	broiler	16	25000	no	no	no	no	no	no	no	no	no	litter	sawdust	yes	yes	yes	> 1,1 weeks	yes	yes	yes	industrialized	healthy	no	no	no	no	no	no	no	yes	yes	yes	yes	cremation	4	yes	yes	yes	no	yes	no
35	B	commercial	controlled	broiler	14	22000	no	no	no	no	no	no	no	no	no	litter	sawdust	yes	yes	yes	> 1,1 weeks	yes	yes	yes	industrialized	healthy	no	no	no	no	no	no	no	yes	yes	yes	yes	cremation	4	yes	yes	yes	no	occasionally	commercial
36	B	commercial	controlled	broiler	14	22000	no	no	no	no	no	no	no	no	no	litter	sawdust	yes	yes	yes	> 1,1 weeks	yes	yes	yes	industrialized	healthy	no	no	no	no	no	no	no	yes	yes	yes	yes	cremation	4	yes	yes	yes	no	occasionally	commercial
37	B	commercial	controlled	broiler	14	22000	no	no	no	no	no	no	no	no	no	litter	sawdust	yes	yes	yes	> 1,1 weeks	yes	yes	yes	industrialized	healthy	no	no	no	no	no	no	no	yes	yes	yes	yes	cremation	4	yes	yes	yes	no	occasionally	commercial
38	B	commercial	open	layer	5	8000	no	no	no	no	no	no	no	no	no	litter	sawdust	yes	yes	yes	> 1,1 weeks	yes	yes	no	industrialized	healthy	no	no	no	no	no	no	no	yes	yes	yes	yes	cremation	12	no	yes	yes	yes	occasionally	backyard
40	B	commercial	open	broiler	5	15000	no	no	no	no	yes	no	no	yes	no	litter	coffee	yes	yes	yes	< 1 week	yes	yes	no	industrialized	ill	yes	yes	yes	no	no	no	no	yes	no	no	no	cremation	4	no	yes	no	no	no	mix
41	B	commercial	open	broiler	14	15300	no	no	no	no	no	no	no	no	no	litter	sawdust	yes	yes	yes	< 1 week	yes	yes	yes	industrialized	healthy	yes	no	yes	no	no	no	no	yes	yes	yes	yes	burial	2	no	yes	yes	no	yes	no
42	B	commercial	open	broiler	8	25000	no	no	no	no	no	no	no	no	no	litter	sawdust	yes	yes	yes	< 1 week	yes	yes	yes	industrialized	ill	yes	no	yes	no	no	no	no	yes	yes	yes	yes	cremation	2	yes	yes	yes	yes	yes	commercial
43	B	commercial	open	broiler	4	13800	no	no	no	no	no	no	no	no	no	litter	sawdust	yes	yes	yes	< 1 week	yes	yes	yes	industrialized	healthy	no	no	no	no	no	no	no	yes	yes	yes	yes	cremation	3	yes	yes	yes	no	yes	mix
16	C	commercial	controlled	broiler	10	30000	no	no	no	no	no	no	no	no	no	litter	rice	yes	yes	yes	< 1 week	yes	yes	yes	industrialized	ill	yes	yes	yes	yes	no	no	no	yes	yes	yes	yes	burial	8	yes	yes	yes	no	yes	commercial
17	C	commercial	controlled	broiler	5	30000	no	no	no	no	no	no	no	no	no	litter	rice	yes	yes	yes	< 1 week	yes	yes	yes	industrialized	ill	yes	yes	yes	yes	no	no	no	yes	yes	yes	yes	burial	5	yes	yes	yes	no	yes	no
18	C	commercial	controlled	broiler	7	30000	no	no	no	no	no	no	no	no	no	litter	rice	yes	yes	yes	< 1 week	yes	yes	yes	industrialized	ill	yes	yes	yes	yes	no	no	no	yes	yes	yes	yes	burial	7	yes	yes	yes	no	yes	mix
19	C	commercial	controlled	broiler	8	30000	no	no	no	no	no	no	no	no	no	litter	rice	yes	yes	yes	< 1 week	yes	yes	yes	industrialized	ill	yes	yes	yes	yes	no	no	no	yes	yes	yes	yes	burial	5	yes	yes	yes	no	yes	mix
20	C	commercial	controlled	broiler	3	30000	no	no	no	no	no	no	no	no	no	litter	rice	yes	yes	yes	< 1 week	yes	yes	yes	industrialized	ill	yes	yes	yes	yes	no	no	no	yes	yes	yes	yes	burial	5	yes	yes	yes	no	yes	mix
21	C	commercial	controlled	broiler	5	30000	no	no	no	no	no	no	no	no	no	litter	rice	yes	yes	yes	< 1 week	yes	yes	yes	industrialized	ill	yes	yes	yes	yes	no	no	no	yes	yes	yes	yes	burial	5	yes	yes	yes	no	yes	no
27	D	commercial	open	layer	6	23000	no	no	no	no	yes	no	no	yes	no	cage	cage	no	yes	yes	> 1,1 weeks	yes	yes	yes	industrialized	healthy	yes	no	no	no	yes	no	no	yes	no	no	yes	burial	3	yes	yes	yes	no	no	mix
28	D	commercial	open	layer	6	20000	no	no	no	no	yes	no	no	yes	no	cage	cage	no	yes	yes	> 1,1 weeks	yes	yes	yes	industrialized	healthy	yes	no	no	no	yes	no	no	yes	no	no	yes	burial	3	yes	yes	yes	no	no	mix
29	D	commercial	open	layer	6	20000	no	no	no	no	yes	no	no	yes	no	cage	cage	no	yes	yes	> 1,1 weeks	yes	yes	yes	industrialized	healthy	yes	no	no	no	yes	no	no	yes	no	no	yes	burial	3	yes	yes	yes	no	no	mix
1	E	commercial	open	broiler	4	17500	no	no	no	no	no	no	no	no	no	litter	coffee	yes	yes	yes	< 1 week	yes	yes	yes	industrialized	healthy	yes	no	no	no	yes	no	no	yes	no	yes	yes	burial	3	yes	yes	yes	no	occasionally	mix
2	E	commercial	open	broiler	4	17800	no	no	no	no	no	no	no	no	no	litter	coffee	yes	yes	yes	< 1 week	yes	yes	yes	industrialized	healthy	yes	no	no	no	yes	no	no	yes	no	yes	yes	burial	3	yes	yes	yes	no	occasionally	mix
3	E	commercial	open	broiler	4	17800	no	no	no	no	no	no	no	no	no	litter	coffee	yes	yes	yes	< 1 week	yes	yes	yes	industrialized	healthy	yes	no	no	no	yes	no	no	yes	no	yes	yes	burial	4	yes	yes	yes	no	occasionally	mix
4	E	commercial	open	broiler	4	17700	no	no	no	no	no	no	no	no	no	litter	coffee	yes	yes	yes	< 1 week	yes	yes	yes	industrialized	healthy	yes	no	no	no	yes	no	no	yes	no	yes	yes	burial	4	yes	yes	yes	no	occasionally	mix
5	E	commercial	open	broiler	4	17000	no	no	no	no	no	no	no	no	no	litter	coffee	yes	yes	yes	< 1 week	yes	yes	yes	industrialized	healthy	yes	no	no	no	yes	no	no	yes	no	yes	yes	burial	4	yes	yes	yes	no	occasionally	no
6	E	commercial	open	broiler	4	17000	no	no	no	no	no	no	no	no	no	litter	coffee	yes	yes	yes	< 1 week	yes	yes	yes	industrialized	healthy	yes	no	no	no	yes	no	no	yes	no	yes	yes	burial	4	yes	yes	yes	no	occasionally	no
7	E	commercial	open	broiler	4	16000	no	no	no	no	no	no	no	no	no	litter	coffee	yes	yes	yes	< 1 week	yes	yes	yes	industrialized	healthy	yes	no	no	no	yes	no	no	yes	no	yes	yes	burial	4	yes	yes	yes	no	occasionally	no
8	E	commercial	open	broiler	4	16000	no	no	no	no	no	no	no	no	no	litter	coffee	yes	yes	yes	< 1 week	yes	yes	yes	industrialized	healthy	yes	no	no	no	yes	no	no	yes	no	yes	yes	burial	4	yes	yes	yes	no	occasionally	no
9	E	commercial	open	broiler	4	17000	no	no	no	no	no	no	no	no	no	litter	coffee	yes	yes	yes	< 1 week	yes	yes	yes	industrialized	healthy	yes	no	no	no	yes	no	no	yes	no	yes	yes	burial	3	yes	yes	yes	no	occasionally	mix
10	E	commercial	open	broiler	4	18000	no	no	no	no	no	no	no	no	no	litter	coffee	yes	yes	yes	< 1 week	yes	yes	yes	industrialized	healthy	yes	no	no	yes	yes	no	no	yes	no	yes	yes	burial	3	yes	yes	yes	no	occasionally	mix
11	E	commercial	open	broiler	4	18000	no	no	no	no	no	no	no	no	no	litter	coffee	yes	yes	yes	< 1 week	yes	yes	yes	industrialized	healthy	yes	no	no	yes	yes	no	no	yes	no	yes	yes	burial	3	yes	yes	yes	no	occasionally	mix
12	E	commercial	open	broiler	3	19000	no	no	no	no	no	no	no	no	no	litter	coffee	yes	yes	yes	< 1 week	yes	yes	yes	industrialized	healthy	yes	no	no	yes	yes	no	no	yes	no	yes	yes	burial	2	yes	yes	yes	no	occasionally	mix
22	F	commercial	open	layer	8	150000	no	no	no	no	no	no	no	no	no	cage	cage	no	yes	yes	< 1 week	yes	yes	yes	industrialized	healthy	yes	yes	no	no	no	no	no	yes	yes	no	yes	compost	4	yes	yes	no	no	no	commercial
23	F	commercial	open	layer	16	130000	no	no	no	no	no	no	no	no	no	cage	cage	no	yes	yes	> 1,1 weeks	yes	yes	yes	industrialized	healthy	yes	yes	no	no	no	no	no	yes	yes	no	yes	compost	5	yes	yes	no	no	no	commercial
24	F	commercial	open	layer	16	105000	no	no	no	no	no	no	no	no	no	cage	cage	no	yes	yes	> 1,1 weeks	yes	yes	yes	industrialized	healthy	yes	yes	no	no	no	no	no	yes	yes	no	yes	compost	6	yes	yes	no	no	no	commercial
25	F	commercial	open	layer	24	150000	no	no	no	no	no	no	no	no	no	cage	cage	no	yes	yes	> 1,1 weeks	yes	yes	yes	industrialized	healthy	yes	yes	no	no	no	no	no	yes	yes	no	yes	compost	5	yes	yes	no	no	no	commercial
26	F	commercial	open	layer	24	120000	no	no	no	no	no	no	no	no	no	cage	cage	no	yes	yes	> 1,1 weeks	yes	yes	yes	industrialized	healthy	yes	yes	no	no	no	no	no	yes	yes	no	yes	compost	8	yes	yes	no	no	no	commercial
39	G	commercial	controlled	broiler	6	38000	no	no	no	no	no	no	no	no	no	litter	rice	yes	yes	yes	> 1,1 weeks	yes	yes	yes	industrialized	healthy	no	no	no	no	no	no	no	yes	yes	yes	yes	compost	2	yes	yes	yes	no	no	commercial
