# Supplementary material for: Characterization of commercial poultry farms in Mexico: Towards a better understanding of biosecurity practices and antibiotic usage patterns
Source: PLoS One. 2020 Dec 1;15(12):e0242354. doi: 10.1371/journal.pone.0242354 (PMC7707464; doi:10.1371/journal.pone.0242354)
Supplement: S2 Data — (R) [file pone.0242354.s004.R]

rm(list=ls())

library(FactoMineR)
library(ggplot2)
library(factoextra)
library(NbClust)
library(FunCluster)
library(cluster)

#setwd()

flock.raw<-read.csv2("flockmca-com_anonymized.csv",colClasses = c(rep("factor",5),"numeric","numeric",rep("factor",32),"numeric",rep("factor",6)))
flock.com <- droplevels(flock.raw[1:43,1:47])

#Categorizing numerical variables
flock.com$cat_birdsphouse <- cut(flock.com$n_birdsphouse,breaks = c(0,22000,150000),labels=c("small","large"))
flock.com$cat_workers <- cut(flock.com$n_workers,breaks = c(0,3,12),labels=c("three","more_than_three"))
flock.com$cat_houses <- cut(flock.com$n_houses,breaks = c(0,6,24),labels=c("small","large"))

str(flock.com)

#Variables to be retained:

flock.trans<- droplevels(flock.com[1:43, c(5,6,13,18,23,28,30:33,37,38,40,44,46:50)])
str(flock.trans)

#MCA considering as Supplementary variables "house_type" & "flock_purpose"
res.mca <-MCA(flock.trans, ncp=5, quali.sup = 1:2, graph=TRUE)

#"eigenvalues": It extracts the eigen values (variances) retained by each dimension (axis)
eig.val <- get_eigenvalue(res.mca)
head(eig.val)

#Eigen values rounded to 3 numbers
round(res.mca$eig,3)

#Automatic description of the dimensions through the variables and their categories
dimdesc(res.mca,axes=1:2,proba=0.05)

#To visualize the individuals that describe the first 2 dimensions
fviz_contrib(res.mca,choice="ind",axes=1)
fviz_contrib(res.mca,choice="ind",axes=2)

#Display the modalities of the variables that describe the first 2 dimensions
fviz_contrib(res.mca, choice = "var", axes = 1, top = 5)
fviz_contrib(res.mca, choice = "var", axes = 2, top = 5)

#To visualize the percentages of inertia explained by each dimension of the MCA
#Inertia bars
fviz_eig(res.mca, addlabels = TRUE, ylim = c(0, 30),
         barfill = "#87216BFF",barcolor = "#87216BFF",
         main="Fig 1. Explained variance by the first five dimensions (%)")

#Final result of the MCA:
#Overlapping clouds of individuals and modalities of the variables (extended):
fviz_mca_biplot(res.mca, 
                repel = TRUE, # Avoid overlapping points
                ggtheme = theme_minimal(),label=FALSE)

#Dimensions and contribution of the categories for its construction

fviz_mca_var(res.mca, col.var = "contrib",
             gradient.cols = c("#00AFBB", "#E7B800", "#FC4E07"))

# Results for the HCA 

res.hcpc = HCPC(res.mca)
print(res.hcpc)


#Description of the clusters by the variables and their modalities
res.hcpc$desc.var #Link between the cluster variable and the categorical variables (chi-square test)
res.hcpc$desc.var$test.chi2 #Only the variables that contribute to the partitioning of the clusters 
res.hcpc$desc.var$category #Only the variables that describe the clusters


res.hcpc$desc.axes$category #Description by principal components=NULL
res.hcpc$desc.axes          #Link between the cluster variable and the quantitative variables  
res.hcpc$desc.axes$quanti.var
res.hcpc$desc.axes$quanti 

res.hcpc$desc.ind #Description by individuals
res.hcpc$desc.ind$para  #Individuals closest to their cluster's center   
res.hcpc$desc.ind$dist  #Individuals farest from their cluster's center    

res.hcpc$call #Summary of results             
res.hcpc$call$t

#Each individual with the assigned cluster number (and the categories of their variables)
res.hcpc$data.clust

#Gain of inertia
round(res.hcpc$call$t$inert.gain,3)

#Description of the clusters by variables and modalities
res.hcpc$desc.var #Link between the cluster variable and the categorical variables (chi-square test)
res.hcpc$desc.var$test.chi2 #Variables that contribute to the partitioning of clusters 
res.hcpc$desc.var$category #for all clusters

#Description of the classes by dimensions
res.hcpc$desc.axes


#Burt table: 
burt=t(tab.disjonctif(flock.trans[,3:19]))%*%tab.disjonctif(flock.trans)
etiqr <- read.table("rownames.txt")
etiqrow <-etiqr$V1
rownames(burt) <- etiqrow

etiqc <-read.table("colnames.txt")
etiqcol <-etiqc$V1
colnames(burt) <- etiqcol

head(burt)

#MCA of Burt table
res.burt=CA(burt)

print(res.burt)

# eigenvalues from Burt
eig.valBurt <- get_eigenvalue(res.burt)
head(eig.valBurt)

round(res.burt$eig,3)

#Display the percentages of inertia explained by each dimension
fviz_screeplot(res.burt, addlabels = TRUE, ylim = c(0, 45))

#Automatic description of the dimensions 
dimdesc(res.burt,axes=1:3,proba=0.05)

#Hierarchical Clustering Analysis using Burt's table
res.hcpc2 = HCPC(res.burt)
fviz_dend(res.hcpc2)
fviz_dend(res.hcpc2,show_labels = FALSE)
print(x)
plot(res.hcpc2)
res.hcpc2$desc.var
print(res.hcpc2)

#Describe the clusters by the variables
res.hcpc2$desc.var

#Polygons
#http://www.sthda.com/french/articles/38-methodes-des-composantes-principales-dans-r-guide-pratique/78-classification-hierarchique-sur-composantes-principales-l-essentiel/

#Figure 
fviz_cluster(res.hcpc,
             repel=TRUE,
             geom =c("point","text"),
             show.clust.cent=TRUE,
             labelsize = 12,
             palette=c("#E55C30FF","yellowgreen","mediumvioletred"),
             ggtheme = theme_light(),
             main="b) Farms identified by cluster")

fviz_cluster(res.hcpc2,
             repel=TRUE,
             geom =c("point","text"),
             ellipse = TRUE,
             show.clust.cent=TRUE,
             labelsize = 12,
             palette=c("#E55C30FF","yellowgreen","mediumvioletred"),
             ggtheme = theme_light(),
             main="Variable categories")

########################################################################################

# No of clusters = 3
# Funcion NbClust(): 30 indexes to choose the best partition
NbClust <- NbClust(data=burt, diss = NULL, distance = "euclidean",
        min.nc = 2, max.nc = 10, method = "ward.D",index="silhouette")
NbClust$All.index
NbClust$Best.nc
table(NbClust$Best.partition)

fviz_nbclust(NbClust) ##### 3 clusters
t(NbClust$Best.nc)
